# Supplementary material for: Computed tomography in adult patients with primary ciliary dyskinesia: Typical imaging findings
Source: PLoS One. 2018 Feb 6;13(2):e0191457. doi: 10.1371/journal.pone.0191457 (PMC5800555; doi:10.1371/journal.pone.0191457)
Supplement: S1 Table — Data of CT evaluation including results of the Reiff score and collateral findings in patients with (clin_PCD = 1) and without (clin_PCD = 0) PCD. (XLSX) [file pone.0191457.s001.xlsx]

## Sheet: Tabelle1
id	sex	PCD	age	inv.RUL	inv.RML	inv.RLL	inv.LUL	inv.LML	inv.LLL	br.dila.RUL	br.dila.RML	br.dila.RLL	br.dila.LUL	br.dila.LML	br.dila.LLL	br.w.thick.RUL	br.w.thick.RML	br.w.thick.RLL	br.w.thick.LUL	br.w.thickLML	br.w.thick.LLL	TypeRUL	TypeRML	TypeRLL	TypeLUL	TypeLML	TypeLLL	lobardistribution	Mucusplugging	Treeinbud	Atelectasis	Consolidationperipheral	Consolidationcentral	Groundglassperipheral	Groundglasscentral	Mosaicpattern	Cavities	Interlobularseptalthickening	Intralobularlines	Emphysema	Situsinversusheterotaxy	lobe resection lowe or middle lobe	lobe resection	volume loss middle or lower lobe	atelectasis middle or lower lobe
304	male	0	18	2	2	2	1	1	2	1	2	2	1	1	1	1	1	1	1	1	1	1	2	2	1	1	1	0	0	0	0	0	0	0	0	1	0	1	0	1	0	0	0	0	0
78	female	0	19	1	0	2	2	0	2	1	0	2	2	0	3	2	0	1	2	0	2	1	0	2	2	0	2	3	2	0	1	0	0	0	0	1	0	1	0	1	0	0	0	1	0
96	male	0	21	0	2	1	1	0		0		3	0	0		0	1	1	0	0		0	2	2	0	0		2	0	0	1	0	0	0	0	0	0	0	0	0	0	1	1	1	1
132	male	0	22	2	2	2	2	2	2	2	3	3	2	3	3	0	2	2	0	2	2	3	3	3	3	3	3	3	2	2	1	2	0	2	0	1	0	2	1	0	0	0	0	1	0
186	female	0	23	1	1	0	0	0	0	1	1	0	0	0	0	0	1	0	0	0	0	1	1	0	0	0	0	2	0	1	0	1	0	1	0	0	0	0	0	0	0	0	0	0	0
102	male	0	24	2	2	2	2	2	2	3	3	3	3	3	3	1	1	1	2	1	2	3	1	3	3	1	3	0	1	2	1	0	0	1	1	0	1	1	1	1	0	0	0	0	0
116	female	0	24	1	1	2	0	1	2	1	2	2	0	2	2	0	1	2	0	0	2	1	1	2	0	1	2	3	2	2	1	1	0	2	1	1	0	1	1	0	0	0	0	1	0
41	female	0	24	2	2	2	2	2	2	1	3	2	1	3	3	0	1	2	0	1	2	1	2	2	1	2	2	4	1	1	1	2	0	1	0	1	0	2	1	0	0	0	0	1	0
161	female	0	24	1	2	1	0	0	0	1	1	1	0	0	0	1	1	1	0	0	0	1	2	1	0	0	0	2	1	0	1	1	0	1	0	1	1	1	1	0	0	1	1	0	0
49	female	0	24	2	2	2	1	2	2	1	2	2	1	3	3	0	1	2	0	2	3	1	2	2	1	2	2	3	1	1	0	0	0	0	0	1	0	1	1	0	0	0	0	0	0
162	male	0	25	0	0	0	0	0	1	0	0	0	0	0	2	0	0	0	0	0	1	0	0	0	0	0	1	3	1	0	0	0	0	1	0	0	0	0	0	0	0	0	0	0	0
182	female	0	25	2	0	0	0	2	0	2	0	0	0	2	0	3	0	0	0	2	0	2	0	0	0	2	0	1	1	1	1	0	0	0	0	0	0	0	0	0	0	0	0	0	0
176	male	0	26	2	2	2	2	2	2	2	2	1	1	1	2	1	1	1	1	1	1	1	1	1	1	1	1	0	1	2	0	1	0	2	1	0	1	0	2	0	0	0	0	0	0
69	female	0	30	0	1	2	0	0	0	0	1	3	0	0	0	0	0	2	0	0	0	0	1	2	0	0	0	3	1	0	1	0	0	0	0	0	0	1	1	0	0	0	0	0	0
254	male	0	31	2	2	2	2	2	2	3	3	3	3	3	3	1	2	2	1	2	2	2	2	2	2	2	2	3	1	1	1	2	1	2	2	0	0	2	1	0	0	0	0	0	0
110	female	0	33	2	2	2	2	1	2	1	2	3	1	1	2	0	1	1	0	0	1	1	2	2	1	1	2	3	0	0	0	0	0	0	0	0	0	1	0	1	0	0	0	0	0
87	female	0	35	2	2	2	2	2	2	2	2	2	2	2	2	0	0	0	0	0	0	2	2	2	2	2	2	0	0	0	0	0	0	2	2	1	0	2	2	1	0	0	0	0	0
142	male	0	35	2	2	1	2	1	1	2	1	1	2	1	1	1	1	1	1	1	1	2	1	1	2	1	1	1	2	1	0	0	0	1	0	0	0	0	1	0	0	0	0	0	0
56	female	0	38	0	0	1	0	0	1	0	0	1	0	0	2	0	0	1	0	0	1	0	0	1	0	0	2	3	1	1	0	0	0	1	0	0	0	1	1	0	0	0	0	0	0
40	male	0	39	0	1	1	0	0	1	0	1	1	0	0	1	0	0	0	0	0	0	0	1	1	0	0	1	3	1	0	0	0	0	2	2	0	0	0	0	0	0	0	0	0	0
198	male	0	39	0	0	2	0	0	1	0	0	1	0	0	1	0	1	2	0	1	2	0	0	1	0	0	1	3	1	1	0	1	0	1	0	0	0	1	1	0	0	1	1	0	0
390	male	0	39	2	2	2	2	2		3	3	3	3	3		2	2	2	2	2		2	2	2	2	2		0	2	2	1	2	0	2	0	1	0	1	0	1	0	1	1	0	0
51	female	0	41	0	2	0	0	0	0	0	1	0	0	0	0	0	1	0	0	0	0	0	1	0	0	0	0	2	2	1	0	0	0	1	0	1	0	0	1	0	0	0	0	0	0
101	female	0	43	1	2	2	0	2	2	1	2	2	0	1	2	0	1	2	0	1	2	1	1	1	0	1	1	3	1	0	0	1	0	1	0	1	0	0	1	0	0	0	0	0	0
180	female	0	44	0	0	0	0	0	2	0	0	0	0	0	1	0	0	0	0	0	0	0	0	0	0	0	1	3	1	0	0	0	0	0	0	0	0	0	0	0	0	0	0	0	0
15	male	0	44	2	2	2	1	1	2	3	3	3	3	3	3			1	1	1	2	3	3	3	3	3	3	0	2	1	1	0	0	1	1	1	0	0	0	1	0	0	0	1	1
130	male	0	46	0	1	2	0	0	2	0	2	3	0	0	3	1	1	2	1	0	2	0	3	3	0	0	3	3	2	0	1	0	0	0	1	1	0	2	1	0	0	0	0	1	0
235	female	0	46	2	2	2	2	2	2	2	3	2	2	3	3	0	0	2	0	0	2	2	2	2	2	2	2	0	1	0	0	0	0	0	0	1	0	0	0	0	0	0	0	0	0
133	male	0	47	1	2	2	2	2	2	3	3	2	2	2	3	2	2	2	1	1	1	2	2	2	2	2	2	0	2	0	1	1	0	1	0	0	0	2	2	1	0	0	0	0	0
119	female	0	47	2		2	2	2	2	1		1	1	2	2	1			0	1	1	1		1	1	1	1	3	1	1	0	0	0	0	0	1	0	1	0	0	0	1	1	0	0
128	male	0	48	0	1	2	0	0	2	0	1	1	0	0	1	0	0	2	0	0	2	0	1	1	0	0	1	3	1	0	0	1	0	1	0	0	0	1	0	0	0	0	0	0	0
105	female	0	49	2			0	1	2	3			0	2	3	2			0	1	2	2			0	2	2	3	1	0	1	1	1	1	1	0	1	1	1	1	0	1	1	0	0
108	female	0	49	2		2	2	2	2	2		1	1	2	1	1		1	1	1	1	1		1	1	1	1	0	1	2	1	1	0	1	0	0	1	1	1	0	0	1	1	1	0
90	female	0	49	2	1	1	2	1	1	2	2	1	2	2	1	1	1	1	1	1	1	2	2	2	2	2	2	0	0	2	1	2	0	2	0	1	0	2	2	0	0	0	0	0	0
141	female	0	49	1	0	0	1	0	0	1	0	0	2	0	0	1	0	0	1	0	0	2	0	0	2	0	0	1	0	0	0	1	0	0	0	0	0	0	1	0	0	0	0	0	0
2	female	0	49	0	1	1	0	0	2	0	1	1	0	0	1	0	0	0	0	0	0	0	1	1	0	0	1	3	0	1	1	1	0	2	1	0	0	1	1	0	0	0	0	0	0
97	female	0	50	1		1	0	1	2	3		3	0	3	3	1		2	0	2	2	2		2	0	2	2	3	0	1	1	0	0	1	0	0	0	1	1	0	0	1	1	1	0
309	male	0	50	0	2	2	0	2	2	0	1	1	0	1	1	0	0	1	0	0	1	0	1	1	0	1	1	0	0	1	1	0	0	1	0	1	0	0	0	0	0	0	0	0	0
33	female	0	51	2	2	2	2	1	2	1	2	2	1	1	2	0	0	1	0	0		1	1	1	1	1	1	3	2	0	1	0	0	0	0	0	0	0	1	0	0	0	0	1	1
112	male	0	51	0	2	1	0	2	2	0	3	3	0	3	3	0	2	2	0	2	2	0	2	2	0	2	2	2	0	1	1	0	0	1	0	1	0	1	1	0	0	0	0	1	1
195	female	0	52	2	0	0	2	2	1	3	0	0	3	2	2	1	0	0	1	1	0	2	0	0	2	2	2	1	1	1	1	1	0	1	0	0	0	0	0	0	0	0	0	0	0
173	female	0	53	1	0	0	0	0	0	1	0	0	0	0	0	0	0	0	0	0	0	1	0	0	0	0	0	1	0	0	0	0	0	0	0	0	0	0	0	0	0	0	0	0	0
36	female	0	54	1	2	2	1	0	0	1	1	1	1	1	1	0	0	0	0	0	0	1	1	1	1	1	1	1	1	2	1	0	0	1	0	0	0	0	1	0	0	0	0	1	0
341	female	0	54	1	1	2	0	1	2	2	1	1	0	1	2	0	0	0	0	0	0	2	1	1	0	1	1	3	0	0	0	0	0	1	0	0	0	0	0	0	0	0	0	0	0
188	female	0	54	2	2	2	2	2	2	2	1	3	2	1	3	1	1	2	1	1	2	1	1	2	1	1	2	3	2	1	0	2	1	1	1	1	0	1	2	1	0	0	0	0	0
158	female	0	55	2	2	1	1	2	1	1	2	1	1	2	2	0	1	0	0	1	0	1	1	1	1	1	1	2	2	0	1	1	0	1	0	0	0	1	1	0	0	0	1	0	0
267	male	0	55	1	2	1	0	0	2	1	2	1	0	0	2	1	2	1	1	1	2	1	2	1	0	0	2	3	0	1	1	2	0	2	0	0	0	1	1	0	0	0	0	1	0
45	female	0	56	1	0	2	1	1		1	0	1	1	2		0	0	1	0	1		1	0	1	1	2		3	2	0	1	0	0	1	0	0	0	1	1	0	0	1	1	0	0
269	female	0	56	2	0	2	0	1	2	1	0	1	1	1	1	1	0	1	0	1	1	1	0	1	0	1	1	0	1	0	0	2	1	2	1	0	0	2	2	0	0	0	0	0	0
34	female	0	57	2	1	2	2	1	1	1	1	1	1	1	1	0	0	1	0	0	0	1	1	1	1	1	1	3	1	0	1	0	0	1	0	0	0	1	1	0	0	0	0	1	0
117	female	0	57	0	0	0	0	0	0	0	0	0	0	0	0	0	0	1	0	0	1	0	0	0	0	0	0	0	0	0	0	0	0	0	0	1	0	0	0	0	0	0	0	0	0
205	male	0	58	0	0	1	0	0	1	0	0	1	0	0	1	0	0	1	0	0	1	0	0	1	0	0	1	3	0	0	0	0	0	0	0	0	0	0	2	1	0	0	0	0	0
256	male	0	59	2	2	2	2	2	2	3	3	3	3	3	3	1	1	1	1	1	1	3	3	3	3	3	3	0	2	2	1	1	0	1	0	0	0	1	1	0	0	0	0	0	0
137	female	0	59	2	2	2	2	1	2	1	1	1	1	1	1	0	1	1	1	0	1	2	2	2	2	1	2	0	2	0	1	0	1	2	2	1	0	2	2	1	0	0	0	0	0
57	male	0	60	1	2	2	1	1	2	1	1	2	1	1	1	2	2	3	1	0	2	1	2	2	1	1	2	3	0	0	0	0	0	1	0	1	0	1	1	0	0	0	0	0	0
48	female	0	60	2	2	2	2	1	2	1	2	2	1	1	2	0	2	2	2	1	2	1	2	2	1	2	2	3	1	2	1	2	0	2	0	0	1	1	2	0	0	0	0	1	0
273	female	0	61	0	2	0	0	1	0	0		0	0	3	0	0	2	0	0	2	0	0	2	0	0	2	0	2	1	2	1	0	0	0	0	0	0	0	0	0	0	0	0	1	1
250	female	0	61	2	2	1	2	2	1	1	1	1	1	1	1	0	1	0	0	1	0	1	1	1	1	1	2	0	0	1	1	0	0	0	0	0	0	1	0	0	0	0	0	0	0
35	male	0	62	0	1	2	0	0	0	0	1	1	0	0	0	0	1	1	0	0	0	0	1	1	0	0	0	3	1	0	1	0	0	0	0	0	0	0	1	0	0	0	0	0	0
81	female	0	63	2	2	2	1	2	2	1	3	3	1	2	2	1	1	2	0	1	2	2	1	2	1	1	2	3	2	1	1	0	0	0	0	1	0	1	1	0	0	0	0	0	0
179	female	0	63	1	1	0	0	1	1	2	1	0	0	1	2	2	1	0	0	1	2	2	1	0	0	1	2	0	1	0	1	1	0	1	0	0	0	1	0	0	0	0	0	1	0
159	male	0	64	2	1	1	2	1	1	1	1	1	1	1	1	0	0	0	0	0	0	2	2	2	2	2	2	1	0	0	0	0	0	0	0	0	0	0	0	0	0	0	0	0	0
37	male	0	65	2	2	2	0	0	2	1	1	1	0	0	1	0	1	2	0	0	2	1	1	1	0	0	1	3	1	1	1	0	0	0	0	0	0	0	1	0	0	0	0	0	0
47	male	0	65	1	0	2	0	1	1	1	1	2	0	1	1	1	0	2	0	0	1	2	0	2	0	1	1	3	1	1	0	0	0	1	0	0	0	1	1	1	0	0	0	0	0
13	female	0	67	2	2	2	2	2	2	2	2	2	2	2	2	1	1	1	1	1	1	2	2	2	2	2	2	0	0	0	1	1	0	2	2	0	0	2	2	0	0	0	0	0	0
91	male	0	67	1	2	2	1	2	2	1	2	2	1	2	2	0	2	2	0	1	2	1	1	1	1	1	1	3	2	1	1	1	0	1	1	0	0	1	1	1	0	0	0	0	0
121	female	0	69	2	2	2	2	2	2	3	3	3	3	3	3	1	0	1	1	0	1	3	3	3	3	3	3	0	1	1	0	1	1	1	1	0	0	1	0	0	0	0	0	0	0
14	male	0	69	2	2	2	0	1	2	3	3	3	0	2	3	1	1	2	0	1	2	3	3	3	0	2	3	3	1	1	1	0	0	1	0	1	0	1	0	1	0	0	0	0	0
191	male	0	70	2	2	2	2	2	2	1	2	2	1	1	2	0	1	2	0	1	1	1	1	1	1	1	1	3	2	2	1	1	0	1	0	0	0	0	1	1	0	0	0	0	0
88	male	0	70	0	0	1	0	0	0	0	0	1	0	0	0	1	1	1	0	0	0	0	0	1	0	0	0	3	1	1	1	1	0	1	0	0	0	1	1	1	0	0	0	0	0
305	male	0	71	0	0	2	2	2	2	0	2	2	0	2	2	0	1	0	0	1	0	0	2	1	0	2	2	2	1	0	1	0	0	1	0	0	0	1	1	0	0	0	0	1	0
79	female	0	72	2	2	2	2	2	2	3	3	3	3	3	3	2	2	2	2	2	2	3	2	3	3	3	3	0	2	2	1	2	0	2	0	1	0	1	2	0	0	0	0	0	0
136	male	0	73	1	2	2	0	2	2	1	1	1	0	1	1	0	0	1	0	0	1	1	1	1	0	1	1	3	1	0	1	0	0	0	0	0	0	2	1	1	0	0	0	0	0
175	female	0	74	2	2	2	2	2	2	1	2	2	1	2	2	1	1	1	1	1	1	1	1	1	1	1	1	0	2	0	0	2	0	1	0	1	1	1	1	0	0	0	0	0	0
131	male	0	75	0	0	0	0	0	1	0	0	0	0	0	1	1	1	1	1	1	1	0	0	0	0	0	1	3	0	0	0	1	0	1	0	0	0	1	1	1	0	0	0	0	0
366	male	1	18	0	2	2	0	2	2	0	2	2	0	2	2	0	1	1	0	1	1	0	2	2	0	2	2	3	1	2	1	1	0	1	0	0	0	0	0	0	1	0	0	0	0
306	male	1	18	0	2	2	0	1	2	0	2	2	0	1	1	1	2	2	0	1	2	0	2	2	0	2	2	3	2	2	1	1	0	2	1	1	0	1	0	0	0	0	0	0	0
298	female	1	18	0	2	2	0	1	1	0	3	1	0	1	1	0	2	2	0	1	2	1	2	2	0	2	2	2	2	2	1	1	0	1	0	0	0	1	0	0	0	0	0	1	1
260	female	1	18	2	2	2	2	2	2	2	1	3	1		2	1	2		1		2	2	1	2	1		1	3	2	2	1	1	0	1	0	0	0	0	0	0	1	0	1	1	1
425	female	1	18	0		1	0	1	0	0		1	0	1		0		0	0	1		0		1	0	1		3	1	2	0	1	0	0	0	0	0	1	0	0	0	1	1	0	0
174	female	1	19	0	2	1	0	2	1	0	3	1	0	2	2	0	2	0	0	1	1	0	2	1	0	2	1	2	0	2	1	0	0	1	0	0	0	0	1	0	0	0	0	1	1
71	male	1	19	0	2	0	0	2	0	0	3	0	0	3	0	0	1	0	0	1	0	0	2	0	0	2	0	2	1	0	1	0	0	0	0	0	0	0	0	0	1	0	0	1	1
266	female	1	20	0	0	1	0	1	1	0	1	1	0	0	1	0	1	0	0	0	1	0	0	1	0	1	1	3	0	0	0	0	0	0	0	0	0	0	0	0	0	0	0	0	0
331	female	1	23	0		1	0	0	2	0		3	0	0	3	0		1	0	0	1	0		2	0	0	2	3	2	1	1	1	0	1	0	1	0	0	0	0	0	1	1	1	0
23	male	1	23	2	2	2	1	2	2	2	2	2	1	2	2	0	1	1	0	1	1	2	2	2	2	2	3	3	0	1	1	0	0	0	0	1	0	0	0	0	0	0	0	1	0
127	female	1	24	0	2	2	0	2	2	0		3	0	2	3	0		2	0	1	2	0	2	2	0	2	2	3	2	2	1	0	0	0	0	0	0	1	0	0	0	0	0	1	1
506	female	1	25	0	2	2	0	2	2	0	1	2	0	1	2	0	1	2	0	1	2	0	1	2	0	1	2	3	2	1	1	0	0	0	0	0	0	0	0	0	0	0	0	0	0
72	female	1	25	0	2	1	1	0	0	0	3	1	1	0	0	0	2	1	0	0	0	0	2	1	2	0	0	2	1	2	1	0	0	1	0	0	0	0	0	0	0	0	0	1	0
359	male	1	27	2	2	2	0	2	2	3	3	3	0	2	3	2	2	2	0	1	2	2	2	2	0	2	2	3	2	2	1	0	0	0	0	1	0	0	0	1	0	0	0	0	0
76	female	1	29	0	2	1	0	2	1	0	3	1	0	3	1	0	2	0	0	2	1	0	2	1	0	2	1	2	1	1	1	0	0	1	0	0	0	0	0	0	0	0	0	1	1
26	female	1	30	0	2	2	0		2	0	3	3	0		3	0	1	2	0		2	0	3	3	0		3	3	2	2	0	0	0	0	0	1	0	0	0	0	1	1	1	0	0
285	female	1	30	0	2	2	0	2	2	0	1	2	0	1	2	0	2	2	0	1	2	0	1	2	0	1	2	3	2	2	1	0	0	1	0	0	0	0	0	0	0	0	0	1	0
58	female	1	31	1	1			0	2	1			0	0	1	1			0	0	1	1			0	0	1	3	1	1	1	0	0	0	0	1	0	1	1	1	0	1	1	1	0
495	male	1	31	0	1	2	0	1	2	0	1	1	0	1	1	0	0	1	0	0	1	0	1	1	0	1	1	3	1	0	1	0	0	0	0	0	0	0	0	0	0	0	0	1	0
62	female	1	32	1	2	2	1	2	2	3	3	3	1	2	3	2	2	2	0	1	2	2	3	3	2	3	3	3	2	2	1	0	0	0	0	1	0	1	0	0	0	0	0	0	0
409	female	1	33	0		0	0	0	0	0		0	0	0	0	0		1	0	0	1	0		0	0	0	0	0	1	0	0	0	0	0	0	0	0	0	0	0	0	1	1	0	0
248	female	1	35	0	2	2	0	2	2	0	3	2	0	2	2	0	2	2	0	2	2	0	2	2	0	2	2	3	2	1	1	1	0	1	0	1	1	1	0	0	0	0	0	1	0
44	female	1	35	0	1	0	0	1	0	0	1	0	0	2	0	0	1	0	0	2	0	0	2	0	0	2	0	2	1	0	1	0	0	0	0	0	0	0	0	0	1	0	0	0	0
70	female	1	35	0	2	2	0	2	2	0	2	1	0	2	1	0	2	1	0	2	1	0	2	1	0	2	1	2	2	2	1	0	0	0	0	0	0	0	0	0	0	0	0	1	0
184	male	1	36	0	0	1	0	2		0	0	0	0	3		0	0	0	0	2		0	0	1	0	3		3	2	1	0	0	0	1	0	0	0	1	1	0	1	1	1	0	0
52	female	1	37	0	2	1	0	2	1	0	2	1	0	2	1	0	1	1	0	1	1	0	2	2	0	3	2	2	1	2	0	0	0	0	0	0	0	0	0	0	1	0	0	1	0
446	female	1	39	0	2	2	0	2	2	0	2	2	0	2	2	0	1	2	0	1	2	0	1	1	0	1	1	3	2	2	1	0	0	1	0	0	0	0	0	0	0	0	0	0	0
451	female	1	39	2	2	2	0	2	2	3	1	2	0	2	2	1	2	2	0	2	2	2	2	2	0	2	2	3	2	2	1	1	0	1	0	0	0	0	1	0	0	0	0	1	0
218	female	1	39	0	1	1	0	1		0	1	1	0	1		0	0	1	0	0		0	1	1	0	1		3	1	1	0	0	0	0	0	1	0	1	0	0	0	1	1	0	0
310	male	1	40	1	2	2	0	1	2	1	3	2	0	2	1	0	2	1	0	2	1	1	2	2	0	2	1	2	1	2	1	1	0	2	1	0	0	1	0	0	0	0	0	1	0
187	male	1	40	0	1	1	0	1		0	1	1	0	1		0	1	1	0	0		0	2	1	0	1		3	1	1	1	0	0	0	0	0	0	1	1	0	0	1	1	1	0
399	female	1	41	2	2	2	2	2	2	3	3	2	3	2	3	2	2	2	2	2	3	2	2	2	2	2	2	0	2	2	1	1	0	1	0	0	0	1	1	0	0	0	0	0	0
294	female	1	43	0		2	0	1	2	0		2	0	2	3	0		1	0	0	1	0		2	0	2	2	3	1	2	1	1	0	1	0	0	0	1	0	0	0	1	1	0	0
415	female	1	47	1	1	2	0	1	2	1	1	1	0	1	1	0	1	2	0	1	2	0	1	1	0	1	1	3	2	2	1	0	0	1	0	0	0	0	0	0	0	0	0	0	0
408	female	1	49	1	2	2	0	2	2	2		2	0	2	2	2		2	0	2	2	1	2	1	0	1	1	4	2	2	1	0	0	1	0	0	0	0	0	0	0	0	0	1	1
504	male	1	49	0	2	2	0	2	2	0	1	1	0	1	1	0	1	1	0	1	1	0	1	1	0	1	1	4	2	1	1	0	0	0	0	0	0	0	0	0	1	1	1	1	0
276	male	1	50	0	2	2	0	0	1	0	1	1	0	0	1	0	0	0	0	0	0	0	1	1	0	0	1	3	0	1	0	0	0	1	0	0	0	1	0	0	0	1	1	0	0
407	female	1	53	0	2	2	0	0	0	0		2	0	0	0	0		2	0	0	0	0	2	2	0	0	0	4	2	1	1	0	0	1	0	1	0	0	0	0	0	0	0	1	1
436	female	1	57	0	0	1	0	0	1	0	0	1	0	0	1	0	0	1	0	0	1	0	0	1	0	0	1	3	2	1	1	0	0	0	0	0	0	0	1	0	0	0	0	0	0
224	female	1	59	1	2	2	0	2	2	1	2	3	0	3	3	0	2	3	0	2	2	2	2	2	0	2	2	3	2	2	1	0	0	0	0	1	0	1	0	0	0	0	0	1	1
494	female	1	59	2	2	2	2	2	2	1	2	2	1	2	3	0	1	2	0	1	2	1	2	2	1	2	2	3	2	2	1	0	0	1	0	1	0	0	1	0	0	0	0	0	0
519	male	1	60	1	1	2	0	2	2	1	1	1	0	1	1	0	0	1	0	1	1	1	1	1	0	2	2	3	1	2	1	0	0	1	1	0	0	0	0	0	0	0	0	1	0
264	male	1	64	0	1	2	0	1	2	0	1	1	0	1	1	0	0	0	0	0	0	0	1	1	0	1	1	3	0	2	1	0	0	0	0	0	0	0	0	0	0	0	0	0	0
362	male	1	71	0	1	2	0	1	2	0	2	3	0	1	3	0	1	2	0	1	2	0	2	2	0	2	2	3	2	1	1	0	0	0	0	1	0	0	0	0	0	0	0	0	0
401	female	1	72	0	1	2	0	1		0	2	2	0	1		0	1	2	0	1		0	2	2	0	2		3	2	2	1	1	0	1	0	0	0	1	1	0	0	1	1	0	0
419	male	1	72	1	2	2	0	2	2	2	3	3	0	3	3	1	1	1	0	1	1	2	2	3	0	2	3	4	2	2	1	0	0	1	0	1	0	0	0	0	0	0	0	1	0
